# Supplementary material for: Validation and Suitability Assessment of Multiplex Mesoscale Discovery Immunogenicity Assay for Establishing Serological Signatures Using Vaccinated, Non-Vaccinated and Breakthrough SARS-CoV-2 Infected Cases
Source: Vaccines (Basel). 2024 Apr 18;12(4):433. doi: 10.3390/vaccines12040433 (PMC11053742; doi:10.3390/vaccines12040433)
Supplement: Supplementary file 1 [file vaccines-12-00433-s001.zip]

Archive with 1 entries (1 files):
- vaccines-2826329-supplementary.pdf
